# Supplementary material for: Effects of Simultaneous Exposure to a Western Diet and Wheel-Running Training on Brain Energy Metabolism in Female Rats
Source: Nutrients. 2021 Nov 26;13(12):4242. doi: 10.3390/nu13124242 (PMC8707360; doi:10.3390/nu13124242)
Supplement: Supplementary file 1 [file nutrients-13-04242-s001.zip]

Archive with 5 entries (4 files):
- Figure S1 Heat map.pdf
- File S1/
- File S1/Suplementary information Global proteome profiling.xlsx
- Table S1 A B Suplementary table western composition.pdf
- Table S2 List of antibodies used in  western blot experiments.pdf
