# Supplementary material for: Effects of Simultaneous Exposure to a Western Diet and Wheel-Running Training on Brain Energy Metabolism in Female Rats
Source: Nutrients. 2021 Nov 26;13(12):4242. doi: 10.3390/nu13124242 (PMC8707360; doi:10.3390/nu13124242)
Supplement: Supplementary file 1 [file nutrients-13-04242-s001.zip › File S1/Suplementary information Global proteome profiling.xlsx]

## Sheet: List of protein changed
LFQ intensity												LFQ intensity											LFQ intensity							Aver_CTR	Aver_WD	Aver_WD/EX	ANOVA	Peptides	Razor + unique peptides	Unique peptides	Sequence coverage [%]	Unique + razor sequence coverage [%]	Unique sequence coverage [%]	Mol. weight [kDa]	Q-value	Score	Intensity	MS/MS Count	ANOVA p value	Protein IDs	Majority protein IDs	Protein names	Gene names
																																		C	N	N	N	N	N	N	N	N	N	N	N	N	T	T	T
CTR												WD											WD/EX
30.7178	30.7699	30.5555	30.1689	30.9867	30.3563	30.1011	30.3133	30.5542	30.2866	30.6798	30.6882	30.6009	30.0844	30.2352	30.5692	30.0895	30.2853	30.3759	30.8113	30.0194	29.968	30.3718	30.9338	29.4666	30.0627	30.259	29.8501	29.9256	29.9697	30.5149	30.3101	30.0668	+	8	5	5	53	38.1	38.1	14.222	0	323.31	276990000000	1839	0.0217741	A0A0G2JSQ1;Q63754;F1LQ96;A0A0G2K0T6;Q63544	A0A0G2JSQ1;Q63754	Beta-synuclein	Sncb
28.3933	29.0446	28.8442	28.7847	29.4759	29.0705	28.9764	28.7498	28.8394	29.1595	28.9339	29.0017	27.5295	29.2375	28.7224	28.9885	28.9198	28.9908	28.6709	28.9934	29.0276	29.0423	28.6148	27.0789	28.4026	28.7512	28.525	28.8915	28.7763	28.2066	28.9395	28.7943	28.376	+	19	19	19	64.3	64.3	64.3	46.222	0	199.57	90540000000	804	0.0364065	A0A0G2JUC7;Q6AYH5	A0A0G2JUC7;Q6AYH5	Dynactin subunit 2	Dctn2
24.4777	25.6769	25.3592	26.0874	25.7421	25.4626	26.224	25.4939	25.834	25.2345	25.9775	25.2455	24.9569	26.0671	26.1533	26.0071	26.2171	26.1397	25.3453	25.3427	26.2174	25.5681	25.351	27.1351	26.2598	25.3153	26.6239	25.9161	26.3053	26.0153	25.5679	25.7605	26.2244	+	33	33	33	5.5	5.5	5.5	830.73	0	88.866	12242000000	208	0.0299064	A0A0G2JWA8;A0A0G2K9T4;M9MMM9;A0A0G2JU82;D3ZHV2	A0A0G2JWA8;A0A0G2K9T4;M9MMM9;A0A0G2JU82;D3ZHV2	Microtubule-actin cross-linking factor 1	Macf1
26.7675	26.7158	26.6918	27.6866	27.0666	27.5203	27.1811	27.0884	26.8515	26.7038	26.7149	27.0665	27.1011	27.7174	27.1424	27.022	26.9717	26.6285	27.2963	26.8779	26.8953	26.8156	26.7575	26.7679	28.2433	27.8272	27.9634	27.2956	27.7374	27.9751	27.0046	27.0205	27.6871	+	18	18	18	49.4	49.4	49.4	54.169	0	173.67	32837000000	480	0.000895063	A0A0G2JZH8;Q5BJX2;Q7TQ85	A0A0G2JZH8;Q5BJX2;Q7TQ85		Pdhx
29.3402	28.104	28.0914	27.9615	28.5534	28.0263	28.4199	28.1539	28.2129	29.0638	28.1294	28.3087	28.7864	28.7558	28.3098	28.4574	28.6237	28.0957	28.016	28.1183	28.5302	28.5191	28.2931	29.4274	29.3801	28.7514	28.923	28.7081	28.4354	29.6027	28.3638	28.4096	29.0326	+	21	21	21	32.9	32.9	32.9	95.487	0	323.31	73974000000	1204	0.00204064	A0A0G2JZK7;F1M9A2;P48768	A0A0G2JZK7;F1M9A2;P48768	Sodium/calcium exchanger 2	Slc8a2
26.7121	26.8418	26.5497	26.3151	26.667	27.2872	26.8449	26.368	26.4556	26.9754	26.1219	26.6031	26.6339	27.4672	26.5702	26.295	27.3801	26.5541	26.4697	26.954	27.2445	26.5294	26.8091	27.4033	27.603	26.3889	28.064	27.2705	26.7069	28.0504	26.6452	26.8097	27.3553	+	27	27	27	38.7	38.7	38.7	112.68	0	122.29	24910000000	501	0.00664037	A0A0G2K261;A0A0G2K150;D4A8P9	A0A0G2K261;A0A0G2K150	Isoleucyl-tRNA synthetase 2, mitochondrial
29.8332	30.0001	29.7775	29.7438	29.4609	30.22	29.9143	29.9886	29.6664	29.7519	29.6272	29.6817	30.2097	30.2251	29.9784	29.976	30.0271	29.9056	29.5761	29.9311	29.9912	29.9559	29.8097	30.1089	30.526	29.9624	30.1777	30.0217	29.979	30.268	29.8055	29.9624	30.1491	+	13	13	13	53.2	53.2	53.2	23.546	0	318.19	186410000000	2460	0.00325035	D3ZQL7;A0A0G2K2D6	D3ZQL7;A0A0G2K2D6		Tppp
28.6499	29.0537	28.9102	29.0068	28.2726	28.9915	28.9992	28.7705	28.9617	28.7173	29.0991	29.0438	27.8261	29.2547	28.9498	28.9728	29.0132	28.8869	28.6951	29.0068	29.0249	29.1486	28.6661	27.5608	27.9864	29.0317	28.6391	28.8214	28.6553	28.3391	28.873	28.8586	28.4334	+	16	16	4	55.1	55.1	13.1	34.659	0	123.01	86412000000	1049	0.0374147	A0A0G2K350	A0A0G2K350	NSF attachment protein gamma	Napg
28.2654	27.011	27.334	26.6819	28.3667	28.2554	27.6109	27.0438	26.7046	27.8528	26.9475	27.0114	28.3704	28.109	27.6923	27.3675	27.8333	27.2423	26.3582	27.3445	28.0218	27.766	26.745	29.2474	27.9348	26.6432	28.9756	28.4135	27.2901	29.6992	27.4238	27.5318	28.3148	+	11	11	11	87.9	87.9	87.9	18.931	0	123.77	47553000000	885	0.0467314	A0A0G2K4X8;Q6PEC4	A0A0G2K4X8;Q6PEC4	S-phase kinase-associated protein 1	Skp1
29.4528	29.8261	29.8069	30.2291	28.036	30.0635	30.1458	29.9256	30.1678	29.9556	29.8957	30.0053	29.0543	30.393	30.0267	29.9967	30.0554	30.2457	30.0996	29.7973	29.8753	29.9086	29.8189	27.701	24.6827	29.9532	29.7746	29.777	29.8726	29.2602	29.7925	29.9338	28.7173	+	13	13	4	38.7	38.7	13.2	21.316	0	68.982	174740000000	928	0.0455967	A0A0G2K654;P06349	A0A0G2K654	Histone cluster1 H1 familiy member	Hist1h1a
29.4213	29.2193	29.1164	28.7197	29.1121	29.3013	28.6628	29.0247	29.1626	29.3737	29.3193	29.0069	30.3457	29.8071	28.8239	29.1076	29.6905	28.9257	28.8034	29.3849	29.0959	29.1891	29.0413	29.9655	30.0072	28.7855	30.7807	29.4159	28.7695	30.3774	29.12	29.2923	29.7288	+	12	12	12	78.1	78.1	78.1	18.208	0	323.31	134160000000	2005	0.0461947	A0A0H2UHV6;P63100;A0A0G2K4H3;P28470	A0A0H2UHV6;P63100;A0A0G2K4H3	Calcineurin subunit B type 1	Ppp3r1
29.3585	30.1871	30.2232	29.5385	30.673	29.9966	29.9531	30.1219	30.0456	30.1504	30.2596	30.2184	30.0276	30.0313	29.8395	30.2284	29.8386	30.0904	30.0014	30.2854	29.5538	29.6729	30.0038	29.9822	28.9068	30.1272	29.6265	29.7439	29.6036	29.073	30.0605	29.9612	29.5805	+	25	25	15	61.8	61.8	42.9	48.778	0	323.31	197440000000	2126	0.0160394	B5DFG5;A0A0U1RRT8;A0A0U1RRW2;A0A0U1RRQ5;A0A0U1RS01	B5DFG5;A0A0U1RRT8		Sept6
25.882	25.32	25.8355	25.7383	25.1153	25.8821	25.5489	25.4729	25.3817	26.3005	25.5738	25.6683	26.1682	26.1326	25.6612	25.8253	26.0565	25.8188	26.2302	25.4387	26.0769	25.9787	25.3062	26.4154	25.6708	26.1349	26.2312	25.8864	26.8722	26.3887	25.6433	25.8812	26.2285	+	11	11	11	25.9	25.9	25.9	63.514	0	62.332	9963200000	201	0.00355243	A0A173DW41;A0A173DW30;A0A173DW29;G3V792;Q63100	A0A173DW41;A0A173DW30;A0A173DW29;G3V792;Q63100	Cytoplasmic dynein 1 intermediate chain 1	Dync1i1
26.8729	26.5013	26.649	25.9144	24.4637	26.2459	26.1873	26.4797	26.2479	27.6327	26.5942	26.3133	26.4439	27.5522	26.6264	26.4934	26.5189	26.1785	25.875	26.111	26.5109	26.6127	26.1778	27.8894	26.7953	26.3822	27.6995	26.984	26.466	27.784	26.3419	26.4637	27.1429	+	16	16	16	46.2	46.2	46.2	44.535	0	79.719	21788000000	222	0.0297144	A0JPJ7;B1WC04	A0JPJ7	Obg-like ATPase 1	Ola1
26.4196	26.8799	26.8999	26.5624	26.9655	26.6129	27.0572	26.6425	26.8566	26.7248	26.8604	26.9981	27.1304	26.6584	26.8335	26.6255	26.3248	26.7313	26.4046	26.233	26.8347	27.0899	26.0565	26.4679	25.3685	26.1369	26.2722	26.445	26.5654	25.4962	26.79	26.6293	26.1074	+	8	8	8	47.8	47.8	47.8	17.9	0	26.672	18784000000	201	0.00075293	Q5XFV9;B0K038;Q6P3E1;P62250;A0A1W2Q631;M0R8S7;M0R4I3	Q5XFV9;B0K038;Q6P3E1;P62250;A0A1W2Q631	40S ribosomal protein S16	Rps16
27.7472	26.9969	26.9886	27.2659	27.1101	26.6473	26.6854	26.8145	27.0422	27.0778	27.135	27.292	24.671	26.5162	26.7791	27.1174	25.4225	27.0329	26.5284	27.0371	26.9447	27.2055	26.711	26.7419	25.3072	27	25.8931	26.6858	26.0576	26.6761	27.0669	26.5423	26.3374	+	27	27	27	56.8	56.8	56.8	68.842	0	133.9	24994000000	275	0.0292437	B1WC61;Q7TSP3	B1WC61	Acyl-CoA dehydrogenase family member 9	Acad9
27.773	27.1156	26.6483	25.9937	26.7975	26.1642	27.6324	25.9457	26.6251	27.837	26.1746	27.2164	25.3131	27.9357	26.6016	25.6499	28.3026	26.4939	26.0427	26.6814	27.9571	27.4401	26.0031	26.2867	25.6161	25.8766	25.3595	24.7197	26.0999	24.2461	26.827	26.7656	25.4578	+	4	4	4	60.2	60.2	60.2	9.3529	0	112.2	23106000000	262	0.00362816	B2RYS0;P35171	B2RYS0;P35171	Cytochrome c oxidase subunit 7A2, mitochondrial	Cox7a2
26.5036	28.24	27.6444	27.867	28.2036	27.45	27.7683	28.0582	27.9733	27.1163	27.9519	27.9742	27.5153	27.8628	27.883	28.5171	27.7327	27.9238	27.7026	27.649	27.7211	27.897	27.6007	26.6578	26.2796	27.7494	26.9092	27.102	27.7986	27.2511	27.7292	27.8186	27.1068	+	36	36	36	41.9	41.9	41.9	141.94	0	323.31	44180000000	590	0.00620045	D4A8U7;A0A0G2K428;P28023	D4A8U7;A0A0G2K428;P28023	Dynactin subunit 1	Dctn1
29.6901	30.0638	29.9721	29.8275	29.2115	30.1413	29.9627	30.0184	30.0341	30.0597	29.8873	29.9979	29.5923	30.172	29.9544	30.027	29.901	30.1448	29.7611	30.1872	30.0141	29.8927	29.9166	28.7346	28.6973	30.0525	29.8624	29.6678	29.5779	29.6079	29.9055	29.9603	29.4572	+	22	22	21	60.5	60.5	60.5	37.297	0	323.31	176320000000	2182	0.00646359	F1LNF1;F1LM82;A7VJC2;B2GV69	F1LNF1;F1LM82;A7VJC2	Heterogeneous nuclear ribonucleoproteins A2/B1	Hnrnpa2b1
27.8671	27.236	27.4877	27.0885	27.673	27.567	27.1492	27.1144	27.628	28.2792	27.4762	27.8119	28.0707	27.3427	27.4008	27.2698	27.3295	27.2544	27.1943	26.4521	27.3247	27.4829	27.2533	27.4948	25.3802	27.4679	27.006	27.0098	27.0916	26.4446	27.5315	27.3068	26.8421	+	6	6	6	62.8	62.8	62.8	15.064	0	47.231	31956000000	397	0.0171468	F1LPG5;F1M7T1;Q2XTA8;D3ZQH7;D3ZV29;F1M7Z4	F1LPG5;F1M7T1;Q2XTA8		LOC688963;LOC100361934;Ndufb4
24.7122	26.5594	26.5848	26.5152	25.6879	26.9111	26.2515	26.9173	26.3023	26.4166	26.7113	27.0132	25.3414	26.4008	26.4533	26.4374	26.1836	26.4445	26.793	26.7111	26.449	26.2247	26.6937	24.0303	25.5919	26.4519	26.3118	26.2362	25.9451	24.4895	26.3819	26.3757	25.5795	+	6	6	6	12.2	12.2	12.2	58.787	0	21.8	16790000000	177	0.0290774	F1LQ55;P11915;A0A0G2KAC1;Q6QI48	F1LQ55;P11915;A0A0G2KAC1;Q6QI48	Non-specific lipid-transfer protein	Scp2;Podn
27.8258	28.1301	28.2669	27.8166	28.1714	28.0285	27.2766	27.7896	28.348	28.6579	27.9852	27.7104	27.6253	27.3014	27.2064	27.367	24.8426	27.9626	27.7502	28.4282	28.2222	28.2776	27.8597	27.8709	24.9413	26.6948	26.3475	27.4759	27.8198	27.3075	28.0006	27.5312	26.9225	+	30	30	30	47.7	47.7	47.7	126.4	0	288.1	44002000000	597	0.0300683	F1LQN3;Q9JK11;Q5U1Z3;Q6IRL3;Q540J3	F1LQN3;Q9JK11	Reticulon;Reticulon-4	Rtn4
28.9293	28.1474	28.3055	28.1018	28.658	27.8156	27.9514	27.8607	27.4371	27.9399	28.1409	28.0322	28.1065	27.4596	27.8588	27.3862	27.5165	27.6498	28.1932	27.4465	27.3045	27.2067	28.038	29.0007	28.8705	28.3032	27.3302	27.803	27.6242	27.8051	28.11	27.6515	28.1053	+	28	27	2	57.6	54.5	4.5	76.714	0	229.32	51179000000	882	0.0377858	F1LS42;A0A0G2K5Q0;Q6LDV0	F1LS42;A0A0G2K5Q0	Protein kinase C	Prkcb
28.0432	28.3879	28.2951	28.3154	27.9891	28.8026	28.3637	28.6227	28.264	28.6225	28.2948	28.544	28.0222	28.5589	28.3273	28.2985	28.709	28.6258	28.3999	28.4533	28.1377	28.079	28.2593	27.948	27.6529	28.1237	28.348	28.3546	28.1097	28.027	28.3788	28.3519	28.0806	+	12	12	12	53	53	53	33.341	0	176.34	65012000000	574	0.0291581	F1LU71	F1LU71	AU RNA binding protein	Auh
26.882	26.1636	26.0184	26.0704	25.6147	26.1419	26.1031	26.2274	25.8275	26.5048	26.1142	26.0155	25.8529	25.9803	26.3859	25.6012	25.7895	26.3282	25.9351	26.0939	25.8255	25.9036	26.1585	26.237	27.3722	26.6538	26.9242	26.1638	26.121	26.8011	26.1403	25.9868	26.6104	+	26	26	25	28.3	28.3	27.5	133.52	0	160.6	15177000000	595	0.00204298	F1M787;O35116	F1M787	Catenin delta-2	Ctnnd2
29.9858	29.1747	29.1835	28.9732	29.4746	29.6068	29.1019	29.3242	28.9818	29.7216	29.2141	28.8621	30.0383	29.6134	29.3369	29.277	29.4871	29.2878	29.2053	29.0886	29.398	28.8327	29.0583	30.0724	29.9382	29.4754	30.0144	29.6504	29.4135	29.7207	29.3003	29.3294	29.755	+	25	25	1	80.8	80.8	5.6	52.248	0	323.31	127990000000	2390	0.0114471	F1M7Y3	F1M7Y3	GTP-GDP dissociation stimulator	Rap1gds1
27.4796	28.3247	28.1439	27.9343	28.019	28.3512	28.1602	28.1957	28.2491	28.3637	28.049	28.2999	27.694	28.4446	28.1037	28.1867	28.1255	28.1806	28.0318	28.4242	28.159	28.1895	27.8901	26.9434	28.7131	27.8826	27.7843	27.8524	27.7882	27.112	28.1308	28.13	27.7251	+	12	12	12	49.5	49.5	49.5	30.495	0	96.214	53413000000	634	0.0352587	F1M978;P97697;P97618;B5DFJ2	F1M978;P97697	Inositol monophosphatase 1	Impa1
28.9052	27.6884	27.9008	28.0196	27.2776	27.8827	27.9891	28.0868	27.7336	26.9212	28.1362	27.6398	28.8718	28.5453	27.8815	27.8672	27.7068	28.0675	27.7576	28.0652	28.3166	28.2103	27.8392	28.3435	29.2392	27.7409	28.8195	28.6066	27.8042	28.5771	27.8484	28.1026	28.4473	+	31	31	31	55.8	55.8	55.8	97.183	0	323.31	57195000000	1057	0.0341389	F2Z3Q8;P52296	F2Z3Q8;P52296	Importin subunit beta-1	Kpnb1
29.4871	29.8509	29.7288	29.7824	29.9662	29.4357	29.4789	29.6053	29.8057	29.7079	29.6984	29.7001	29.6981	29.6468	29.5952	29.7425	29.0192	29.4134	29.4311	29.4934	29.8132	29.8314	29.611	29.3671	29.2683	29.6528	29.5537	29.4086	29.2089	29.415	29.6873	29.5723	29.4106	+	24	24	21	84.2	84.2	72.8	33.557	0	323.31	152570000000	1961	0.0167781	F8WFM2;P85969	F8WFM2;P85969	Beta-soluble NSF attachment protein	Napb
26.0487	26.4915	26.4876	26.4264	25.5343	27.1822	26.7375	26.3771	26.1451	26.9953	25.9836	26.5378	24.499	26.6816	25.6645	26.142	26.6798	26.8381	26.3373	25.8867	24.7331	25.6688	26.128	24.438	24.8338	26.0146	25.8878	26.4186	25.9289	25.9324	26.4123	25.9326	25.6363	+	17	17	17	21.1	21.1	21.1	113.05	0	52.325	13594000000	214	0.0428058	G3V758;P22063	G3V758;P22063	Contactin-2	Cntn2
26.1394	25.5249	25.2779	26.1687	25.4704	25.8118	24.7171	25.0656	23.5994	25.9301	24.4132	25.2481	26.3327	25.8174	24.2986	24.3644	25.6925	25.6488	26.3563	25.5008	25.9185	25.5414	25.3657	26.7233	27.0679	26.4724	26.3181	26.0078	24.4396	26.9498	25.2805	25.5307	26.2827	+	19	19	19	45.9	45.9	45.9	70.841	0	184.95	10319000000	155	0.0314459	G3V856;Q5BKC9;Q6AZ62;Q9JK73	G3V856;Q5BKC9	Ephexin-1	LOC100912512;Ngef
28.5865	28.6566	28.3599	27.9814	28.6376	28.5792	28.4273	28.4876	28.5073	28.4218	28.3154	28.7616	29.0405	28.4033	28.5031	28.2022	28.3171	28.2668	28.5487	28.1652	28.3871	28.2048	28.3585	28.1845	28.3908	27.9168	27.8721	27.9874	27.5881	27.8574	28.4769	28.3998	27.971	+	5	5	5	81.3	81.3	81.3	8.3047	0	131.04	62445000000	684	0.000270636	G3V8K2;O35356	G3V8K2;O35356	Guanine nucleotide-binding protein subunit gamma	Gng3
28.1397	28.2611	28.2933	28.3683	28.8601	28.2482	28.6046	28.2867	28.4415	28.9582	28.4499	28.5312	28.1605	28.6543	28.5205	28.5435	28.623	28.6077	28.4095	28.1775	28.6107	28.7187	28.3722	27.3207	25.5825	28.2558	28.3001	28.2974	28.0074	28.0434	28.4535	28.4907	27.6868	+	13	13	2	65.6	65.6	13.3	24.488	0	89.88	66547000000	701	0.00505789	O35509;A0A0G2JZR4	O35509;A0A0G2JZR4	Ras-related protein Rab-11B	Rab11b
28.5037	27.5809	27.389	27.6148	28.0347	28.8093	27.8598	27.8842	26.4248	28.6627	26.7826	27.5174	28.6425	29.0081	27.9579	27.6466	28.6464	27.9814	27.6976	27.6707	28.4147	28.5325	27.3583	28.5991	28.0714	27.7628	29.1726	28.8062	28.361	29.3104	27.7553	28.1415	28.5834	+	7	7	7	46.6	46.6	46.6	30.997	0	323.31	52294000000	1181	0.0292347	O35796	O35796	Complement component 1 Q subcomponent-binding protein, mitochondrial	C1qbp
28.4902	29.467	29.2023	29.2074	29.7671	29.1995	29.1343	29.1134	29.2959	29.3482	29.269	29.2839	28.1485	29.5797	28.88	29.4207	28.7855	29.1728	28.908	29.4263	29.1192	29.0083	29.0951	28.4441	27.4665	29.257	28.7135	28.9398	28.8248	28.0833	29.2315	29.0494	28.5327	+	35	35	35	59.5	59.5	59.5	62.569	0	323.31	109730000000	1451	0.00517256	O35814	O35814	Stress-induced-phosphoprotein 1	Stip1
27.0111	24.5337	25.0929	25.7644	24.0804	25.6723	25.4251	24.1377	25.6799	26.0056	25.0208	23.8225	24.6494	26.8707	24.9917	24.186	25.4109	24.9124	25.0146	24.8559	24.4015	24.6419	25.2098	26.4847	26.2163	25.2295	26.6036	25.6089	25.0958	26.9897	25.1872	25.0132	26.0326	+	8	8	6	28.6	28.6	23.4	43.094	0	82.703	11430000000	192	0.0392019	P09456;Q6LCA5	P09456;Q6LCA5	cAMP-dependent protein kinase type I-alpha regulatory subunit;cAMP-dependent protein kinase type I-alpha regulatory subunit, N-terminally processed	Prkar1a
33.0016	33.12	33.1014	32.8419	33.1453	33.0159	33.271	33.0967	33.1788	33.2525	33.1234	33.1894	33.0588	33.015	33.2602	33.1046	33.1337	33.0863	33.0483	33.1834	33.128	33.0645	33.1812	32.1635	33.0831	33.2945	33.1167	33.0452	32.6152	32.851	33.1115	33.1149	32.8813	+	49	49	45	84.2	84.2	83	73.987	0	323.31	1677700000000	17033	0.0413452	P09951;Q7M033	P09951	Synapsin-1	Syn1
28.9734	28.8904	28.7265	28.6315	29.3788	29.1403	28.9495	28.8824	28.6337	29.0508	28.7562	28.892	29.6123	29.2288	29.0037	28.9677	29.1434	28.8523	28.7402	29.0703	29.175	29.0717	28.9764	29.5413	29.2626	28.8688	29.708	29.1865	28.5836	29.5574	28.9088	29.0765	29.244	+	55	55	54	54	54	53.4	138.34	0	323.31	106080000000	1665	0.0470274	P10687;F1M084;R9PXY3	P10687;F1M084;R9PXY3	1-phosphatidylinositol 4,5-bisphosphate phosphodiesterase beta-1;Phosphoinositide phospholipase C	Plcb1
28.0898	28.2825	28.4191	28.3558	28.6844	28.0784	28.1793	28.0832	28.4611	28.3798	28.3743	28.2603	28.1863	28.2889	27.9668	28.2893	27.9233	28.0523	27.8442	28.4258	28.184	28.1857	28.0726	27.1122	28.4474	28.124	27.911	28.0788	27.7055	27.6039	28.304	28.129	27.8547	+	24	24	24	62.7	62.7	62.7	47.538	0	163.41	57112000000	648	0.00413669	P10760;Q6P743	P10760;Q6P743	Adenosylhomocysteinase	Ahcy
29.4613	29.9227	29.755	29.4915	28.8514	30.0206	28.9423	29.7435	29.9406	29.2528	29.199	29.6146	28.9675	29.5812	28.8081	29.47	29.3078	29.7319	29.2006	29.4112	29.2525	28.6195	29.1405	28.6302	29.326	28.8644	29.1162	29.2741	28.7245	28.0836	29.5163	29.2264	28.8599	+	13	13	13	75.9	75.9	75.9	25.552	0	323.31	137360000000	1163	0.00444719	P11348	P11348	Dihydropteridine reductase	Qdpr
26.5379	26.0363	26.8416	26.8345	27.031	26.8566	26.5183	26.4238	26.6939	27.2979	26.859	26.6292	26.4862	27.232	26.9133	26.4689	26.68	26.3427	26.6978	26.6472	27.1343	27.2582	26.737	24.2062	24.974	26.4853	27.218	26.8733	25.9163	26.7438	26.7133	26.7816	26.0595	+	12	12	12	36.6	36.6	36.6	46.435	0	145.33	19700000000	181	0.0390115	P12007	P12007	Isovaleryl-CoA dehydrogenase, mitochondrial	Ivd
27.2553	26.2503	26.4307	26.4084	26.8528	26.9523	26.8184	26.5401	26.3811	27.1741	26.0546	26.0536	27.0379	26.96	26.843	26.1998	27.0319	26.398	26.1036	26.262	27.1961	26.4954	26.5575	27.4122	28.1166	26.5253	27.1113	26.9459	26.7443	27.7811	26.5976	26.6441	27.2338	+	16	14	14	50.9	43.6	43.6	45.48	0	129.54	21468000000	443	0.0120433	P12368;A0A0G2K405	P12368;A0A0G2K405	cAMP-dependent protein kinase type II-alpha regulatory subunit	Prkar2a
28.1809	27.6812	26.9824	27.7096	27.6881	26.9719	27.7746	26.9439	28.6015	28.3501	27.4976	27.1652	28.0235	28.6071	28.2105	27.5116	28.6815	28.3666	28.4188	27.9326	28.3112	28.8352	27.862	27.5574	28.4798	28.5985	28.4901	28.4082	28.4012	28.9031	27.6289	28.2509	28.4055	+	34	34	6	32.6	32.6	4.9	163.77	0	323.31	55071000000	892	0.0020323	P14046;A0A0G2K926;D4AA52;Q9JMK6;Q5FX35;P06238	P14046;A0A0G2K926;D4AA52	Alpha-1-inhibitor 3	A1i3;Cpamd8
28.3016	28.7066	28.7008	28.4175	29.8738	28.4402	28.4806	28.5616	28.628	28.3826	28.8761	28.7531	28.3865	28.5156	28.4417	28.8393	28.2145	28.4721	28.242	28.8181	28.4857	28.4898	28.5455	28.337	28.6441	28.5862	27.2081	28.0308	28.0646	27.7745	28.6769	28.4955	28.0922	+	18	18	16	69	69	62.7	31.907	0	113.79	72999000000	668	0.0102727	P16446;R9PXS4	P16446;R9PXS4	Phosphatidylinositol transfer protein alpha isoform	Pitpna
29.2075	29.0535	29.0739	29.3348	29.6586	29.3768	29.4425	29.2929	29.0958	29.091	29.2347	29.4823	29.9687	29.3387	29.308	29.4182	29.312	29.1991	29.3691	29.3163	29.5951	29.7006	29.4871	29.3784	29.4049	29.081	29.1493	29.2187	29.118	29.1844	29.2787	29.4557	29.2192	+	15	15	15	50	50	50	44.695	0	323.31	129310000000	1788	0.0300911	P17764	P17764	Acetyl-CoA acetyltransferase, mitochondrial	Acat1
29.3809	29.5461	29.4365	29.3019	29.4664	29.2341	29.1627	29.4675	29.4597	29.3941	29.3983	29.3992	29.5465	29.4583	29.482	29.4819	29.7927	29.3117	29.5796	29.2798	29.4008	29.3973	29.5412	29.6489	29.81	29.5509	29.4013	29.516	29.4754	29.6542	29.3873	29.4792	29.5795	+	17	17	17	62	62	62	29.445	0	323.31	139200000000	1710	0.0126849	P20788	P20788	Cytochrome b-c1 complex subunit Rieske, mitochondrial;Cytochrome b-c1 complex subunit 11	Uqcrfs1
27.9163	28.5823	28.8685	28.8585	28.1991	28.8506	28.9722	29.04	28.663	28.9278	28.7185	28.4837	28.838	29.4103	28.9736	29.0511	29.2251	28.9554	28.8696	28.877	28.9771	29.0763	28.996	29.0782	27.8306	29.0958	28.7483	28.6873	28.5327	28.3638	28.6734	29.0227	28.6195	+	8	8	8	50.9	50.9	50.9	12.494	0	290	79994000000	730	0.0157774	P21571	P21571	ATP synthase-coupling factor 6, mitochondrial	Atp5j
29.284	29.5068	29.6168	29.3231	29.4276	29.1559	29.3454	29.7726	29.4261	29.6129	29.7725	29.811	28.6452	29.3913	29.4302	29.028	29.2902	29.1814	29.526	29.1322	28.9757	29.1123	29.2637	29.8836	29.2611	29.0321	28.8292	29.0199	29.3472	29.4806	29.5046	29.1797	29.2648	+	35	35	30	57.9	57.9	50.6	80.464	0	323.31	136160000000	1957	0.0176011	P31016;A0A0G2K7F5;P97630	P31016;A0A0G2K7F5	Disks large homolog 4	Dlg4
30.9032	31.2633	31.0206	30.7397	30.9261	31.0514	30.9848	30.9828	30.9934	30.985	31.0566	31.1089	30.7207	31.0711	30.8838	31.0961	30.8842	31.1327	30.9617	30.7686	30.6736	30.8777	30.9606	29.7801	30.7834	30.8831	30.6616	30.8701	30.6111	30.7139	31.0013	30.9119	30.6148	+	22	22	22	69	69	69	48.396	0	323.31	376310000000	3634	0.00310947	P32551	P32551	Cytochrome b-c1 complex subunit 2, mitochondrial	Uqcrc2
28.9609	29.1736	28.9701	29.0322	29.2545	29.1428	28.9866	29.0902	29.0373	29.4984	28.9512	29.2002	29.0862	29.424	29.0691	29.0111	29.0795	29.1908	28.7857	29.0509	29.4227	29.3034	29.0022	28.6577	28.6586	28.6378	29.0694	29.0902	28.8651	29.0129	29.1082	29.1296	28.856	+	23	23	23	78.5	78.5	78.5	36.505	0	323.31	105550000000	1151	0.00930737	P51635	P51635	Alcohol dehydrogenase [NADP(+)]	Akr1a1
26.2949	26.9	26.9687	26.9254	24.997	27.1057	26.8309	26.7305	26.6886	26.8324	26.7326	26.6999	26.1567	27.0825	26.7335	26.6067	26.6911	26.8933	26.6048	26.9352	27.1897	27.0474	26.892	24.9727	26.9966	26.1763	25.3374	26.7892	26.5812	24.6649	26.6422	26.803	25.9312	+	6	6	6	53.3	53.3	53.3	14.303	0	72.307	19628000000	234	0.0145165	P52759	P52759	Ribonuclease UK114	Hrsp12
27.9106	27.454	27.5892	27.9128	27.9482	27.7003	27.8319	27.6643	27.065	27.37	27.3759	27.8601	28.3077	27.8374	27.6912	27.8739	27.7922	27.7066	27.695	27.5279	28.0464	27.9326	27.5168	28.899	28.0758	27.8142	28.062	28.0823	27.4991	28.1193	27.6402	27.8116	28.0788	+	12	12	5	43.7	43.7	16	34.834	0	152.8	46342000000	849	0.0178699	P60892;A0A0G2JSV3;M0RBK1	P60892;A0A0G2JSV3;M0RBK1	Ribose-phosphate pyrophosphokinase 1	Prps1;Prps1l1
30.7738	30.2625	30.2826	30.4972	30.712	30.8309	30.7048	30.67	30.0863	30.4081	30.3058	30.4884	30.8715	31.0536	30.5726	30.7902	30.7205	30.7003	30.5616	30.332	30.8994	30.8051	30.3268	30.8858	31.735	30.8979	31.1541	30.8394	30.8651	31.33	30.5019	30.694	31.101	+	21	15	15	81.4	68.8	68.8	28.302	0	323.31	309870000000	5123	0.000201424	P61983	P61983	14-3-3 protein gamma;14-3-3 protein gamma, N-terminally processed	Ywhag
27.8397	27.5722	27.9282	27.7521	27.6811	28.6961	27.8819	28.2586	28.0089	28.3576	27.9842	27.9232	27.6736	28.6514	28.2457	28.096	28.6001	28.2329	27.863	27.7751	28.8939	28.321	27.6598	28.7509	28.744	27.715	29.0842	28.4447	28.1981	28.4655	27.9903	28.183	28.486	+	7	7	7	64.4	64.4	64.4	12.861	0	174.88	53167000000	780	0.0384791	P62775	P62775	Myotrophin	Mtpn
26.5513	26.9392	27.0854	27.1332	26.0636	27.2147	27.1145	27.0601	26.7694	27.0423	27.0025	27.0489	26.6816	27.4927	27.0605	27.1206	26.9221	27.2587	26.8157	27.0906	27.6693	27.6462	27.0138	24.238	25.861	26.3911	26.773	26.7507	26.4944	23.9747	26.9188	27.1611	25.7833	+	9	9	9	66.1	66.1	66.1	13.17	0	86.217	24303000000	466	0.000308657	P62870;A0A140TA99;F1M937;F1LZ51;A0JN07;M0R6V0;D3ZYC5	P62870;A0A140TA99;F1M937	Transcription elongation factor B polypeptide 2	Tceb2;LOC684822
27.0914	27.2526	27.2671	26.9029	27.9239	26.7296	26.7486	26.7009	27.106	26.1413	27.292	27.1627	26.6572	26.4479	27.1123	27.1713	26.2891	26.8482	26.861	26.7013	26.7766	26.9332	26.9021	27.4723	23.7972	26.9374	26.2863	26.768	26.4593	25.0988	27.0266	26.7909	26.1171	+	7	7	7	37.4	37.4	37.4	23.536	0	22.51	22907000000	182	0.0278483	Q4KM60;P62907;F1LYQ7;D3Z9F6	Q4KM60;P62907;F1LYQ7	Ribosomal protein;60S ribosomal protein L10a	Rpl10a;LOC680700
30.5214	30.6812	30.5749	30.6917	30.5008	31.0109	30.8707	30.8947	30.8409	30.4033	30.786	30.7587	30.6773	30.6125	30.7889	30.7807	30.8639	30.8367	30.8241	31.2024	30.796	30.7854	30.8466	30.9266	30.6969	31.263	30.9911	31.1069	30.7628	30.866	30.7113	30.8195	30.9447	+	24	20	19	84.6	78.9	74.8	28.211	0	323.31	360850000000	4000	0.0291099	P68511;A0A0G2K2B8	P68511;A0A0G2K2B8	14-3-3 protein eta	Ywhah
27.8643	27.1135	26.2461	27.2589	27.9084	28.0418	27.3622	27.2205	27.1886	28.1286	26.6298	27.0533	28.2019	28.2629	27.2146	27.6139	27.8553	27.394	27.2431	27.3076	28.5394	27.5696	27.0912	28.6224	27.9327	27.7677	28.8531	28.4394	27.3303	28.4652	27.3347	27.663	28.2015	+	13	13	12	54.4	54.4	52.1	39.491	0	323.31	40512000000	812	0.00791386	P70566;Q6AXW2	P70566	Tropomodulin-2	Tmod2
26.2687	26.0052	26.3428	25.8333	25.8813	26.2916	26.1362	26.2609	26.2636	26.1663	26.2818	26.1629	25.1902	25.7485	26.443	26.3586	26.5158	26.1771	26.6167	26.1395	26.4195	26.2321	26.734	26.8547	26.7376	26.9481	26.4315	26.3597	25.976	26.6553	26.1579	26.2341	26.5661	+	13	7	6	81.1	51.1	43.3	20.529	0	101.14	16491000000	369	0.0404256	P84083	P84083	ADP-ribosylation factor 5	Arf5
29.3513	29.6912	29.6744	29.0181	29.8094	29.6534	29.5294	29.3758	29.4625	29.8284	29.5081	29.6892	28.9388	29.8752	29.432	29.4632	29.4973	29.3809	29.2922	29.5328	29.4155	29.3678	29.1176	29.0815	29.2906	29.1467	29.2486	29.6277	29.3027	29.1893	29.5493	29.3921	29.2696	+	37	37	4	37.4	37.4	5.2	138	0	323.31	141840000000	1822	0.0369288	P97685	P97685	Neurofascin	Nfasc
27.9278	27.8978	28.2551	27.5593	28.0506	28.1981	27.5417	27.4164	27.7545	27.9667	27.6998	27.2919	27.4564	27.1207	27.5968	27.6088	26.7703	27.744	27.4193	27.3639	27.0827	26.4042	27.6741	27.897	27.1883	27.2397	26.0745	27.7135	26.4843	24.9556	27.7966	27.2947	26.7933	+	33	33	33	31	31	31	155.87	0	187.06	37755000000	359	0.00422241	P97846	P97846	Contactin-associated protein 1	Cntnap1
29.1169	30.5536	30.7362	31.0797	30.1283	30.7312	30.7299	30.7218	30.8041	29.9228	30.9034	30.8348	29.4416	30.812	30.7906	31.0058	30.3161	30.6369	30.5702	30.9297	30.8654	30.8046	30.9793	28.4046	28.8384	31.2142	30.0313	30.4301	30.287	29.1311	30.5219	30.6502	29.7624	+	15	15	8	86.2	86.2	55.3	17.193	0	313.96	298700000000	2340	0.0216387	Q05982	Q05982	Nucleoside diphosphate kinase A	Nme1
29.5129	29.3819	29.273	29.5436	29.7398	29.4604	29.2879	29.3486	29.2567	29.8961	29.2373	29.2102	29.9847	29.5364	29.5718	29.2758	29.6318	29.3245	29.2163	29.4514	29.8401	29.5846	29.187	30.192	30.3712	29.6001	30.0491	29.6002	28.788	30.5496	29.429	29.5095	29.8786	+	31	31	30	81.9	81.9	80.2	51.588	0	323.31	152230000000	2540	0.0338127	Q08163	Q08163	Adenylyl cyclase-associated protein 1	Cap1
27.8324	28.1154	27.9453	28.0237	28.09	28.1577	28.2504	28.0672	28.0637	27.9617	27.8727	28.0252	28.335	28.3737	28.1225	28.2159	28.2706	28.0629	28.1513	27.828	27.9446	28.1758	27.9078	28.8779	28.9236	28.4526	28.5447	28.1164	27.8648	28.6025	28.0338	28.1262	28.4832	+	38	38	37	52.4	52.4	51.7	111.31	0	288.82	58000000000	821	0.000844571	Q2TA68	Q2TA68	Dynamin-like 120 kDa protein, mitochondrial;Dynamin-like 120 kDa protein, form S1	Opa1
27.7728	28.5161	28.317	28.1138	28.175	28.228	28.1537	28.2405	27.9772	28.7579	28.3075	28.1672	27.6865	28.4262	28.1907	28.0133	28.0507	27.9894	27.9237	28.4407	28.2913	28.3971	28.1746	27.5362	27.6334	27.9104	28.0232	27.9031	28.0716	28.2791	28.2272	28.144	27.9081	+	11	11	9	62.6	62.6	53.1	32.967	0	323.31	57819000000	847	0.03516	Q3T1K5	Q3T1K5	F-actin-capping protein subunit alpha-2	Capza2
26.022	25.6751	25.1735	24.9753	25.669	25.7454	25.3522	25.4857	25.5926	25.8066	25.0132	25.5594	25.6279	25.5744	25.5125	25.3466	26.0349	25.5581	25.3935	25.8054	25.6604	25.5336	25.5522	25.5049	26.179	25.8394	26.4049	25.1383	26.3519	26.6129	25.5058	25.5999	26.0045	+	13	13	13	33.4	33.4	33.4	54.106	0	80.132	9625100000	225	0.0157097	Q3ZAU6;B2GV23	Q3ZAU6;B2GV23	Rnf14 protein	Rnf14
26.0843	27.4692	27.0059	27.2549	28.1018	27.3927	27.0299	27.3669	27.6	26.7479	27.0455	27.5438	24.8647	27.5479	27.2262	27.2189	24.654	27.4451	27.2136	27.3773	27.1883	27.196	27.4305	24.688	23.6969	27.4301	26.7872	26.6179	27.1206	25.7085	27.2202	26.8511	26.007	+	18	18	17	31.6	31.6	30.5	75.486	0	143.39	27877000000	432	0.0434387	Q4KM71;A0A0G2K8K0;O54725	Q4KM71;A0A0G2K8K0		Sfpq
25.4138	24.2798	24.8168	25.8827	24.6746	24.9872	25.1302	25.288	25.1429	23.4669	24.7988	24.9092	24.5893	24.2597	25.1906	25.0616	25.4479	25.4866	25.5988	24.7179	24.6563	24.7191	25.346	25.3105	25.8998	25.0745	25.4738	25.2508	26.7266	25.826	24.8992	25.0067	25.6517	+	9	9	9	26	26	26	54.114	0	101.9	6076100000	192	0.0183401	Q5D023;Q62698;A0A096MIY2;O35109;O35108;Q76N43;O35110;A0A096MKA1	Q5D023;Q62698;A0A096MIY2;O35109;O35108;Q76N43;O35110;A0A096MKA1	Cytoplasmic dynein 1 light intermediate chain 2	Dync1li2
28.4045	28.2164	28.2975	27.8186	27.7859	28.1473	28.0941	28.0896	28.1599	28.6259	27.9461	28.1769	28.4776	28.9354	28.2634	28.3018	28.3851	28.0929	27.8347	28.192	27.8042	28.1466	27.9737	28.2551	29.079	28.348	28.7662	28.3487	28.0684	28.7112	28.1469	28.2189	28.5109	+	18	18	1	59.7	59.7	4.2	44.852	0	292.77	57375000000	962	0.0448047	Q5PPJ9;D4A7V1	Q5PPJ9;D4A7V1	Endophilin-B2	Sh3glb2
28.0375	27.504	27.1935	27.9539	27.6761	27.1182	26.9795	27.2247	27.1339	28.0562	27.1493	27.2703	27.7275	27.6395	26.9552	27.7719	27.6345	27.2983	27.366	27.4236	27.7104	27.0604	27.6048	28.5076	28.3289	27.2221	28.4088	27.8789	27.1076	28.2155	27.4414	27.472	27.9528	+	14	14	14	58	58	58	32.941	0	228.4	39733000000	444	0.0290135	Q5RK08	Q5RK08	Glioblastoma amplified sequence	Gbas
25.2549	26.7005	26.5111	26.4508	27.6143	26.2886	26.5218	26.2979	26.3669	26.7264	26.6655	26.7851	26.4004	26.743	26.7139	26.3211	26.4557	26.5284	26.215	26.3536	26.6712	26.7065	26.3817	26.7159	24.4207	26.1491	25.3122	26.5953	26.2776	24.172	26.5153	26.4991	25.6633	+	6	6	6	36.9	36.9	36.9	31.829	0	63.999	16653000000	317	0.0121968	Q63377	Q63377	Sodium/potassium-transporting ATPase subunit beta-3	Atp1b3
27.2233	27.2361	26.9476	26.8653	27.3997	26.5109	26.325	26.6113	27.0284	25.7711	26.9063	26.6974	27.43	26.0171	26.2429	27.031	25.8401	26.6794	26.4767	27.0882	26.306	25.9932	27.2172	26.8629	25.6928	26.7238	25.9986	26.0451	25.9545	24.4737	26.7935	26.5747	25.9645	+	14	14	14	43.9	43.9	43.9	49.035	0	62.431	20009000000	212	0.0180694	Q63413;A0A0G2KAT4;Q5U216	Q63413;A0A0G2KAT4;Q5U216	Spliceosome RNA helicase Ddx39b;ATP-dependent RNA helicase DDX39A	Ddx39b;Ddx39a
29.5053	29.7049	29.6789	29.6823	30.3991	29.8177	29.6062	29.6637	29.794	29.8054	29.5225	29.7321	29.2298	30.0581	29.4459	29.8648	29.6295	29.751	29.3199	29.692	29.8068	29.6858	29.5683	28.8995	26.8709	29.717	29.3805	29.3901	29.4858	29.1743	29.7427	29.6411	28.9883	+	15	15	14	80.9	80.9	76.9	22.109	0	241.83	153690000000	1357	0.0103757	Q63716;A0A0G2K3Z9	Q63716;A0A0G2K3Z9	Peroxiredoxin-1	Prdx1
26.1104	25.4648	25.437	25.884	25.8832	26.1881	25.8702	25.6418	25.9502	26.9256	25.7087	25.7365	26.0359	26.5201	26.0559	25.7105	26.7345	26.3351	25.9303	25.4308	26.0803	26.2684	25.8052	25.5794	24.5868	25.6161	24.2156	26.157	25.8559	25.8775	25.9	26.0825	25.4126	+	11	11	11	52.2	52.2	52.2	27.687	0	68.752	11482000000	158	0.0250046	Q68FU3	Q68FU3	Electron transfer flavoprotein subunit beta	Etfb
31.4104	31.5929	31.9584	31.1107	31.5121	31.945	31.7419	31.6002	31.3313	31.0056	32.1879	30.9738	31.6647	31.7531	31.2708	31.1273	31.6309	31.26	31.2351	31.2742	31.6392	31.372	31.7463	32.0521	32.6741	31.7084	31.7704	31.9663	31.3507	31.6071	31.5309	31.4522	31.8756	+	34	3	0	77.6	9.1	0	50.151	0	274.12	728910000000	6457	0.0487504	Q6P9V9	Q6P9V9	Tubulin alpha-1B chain	Tuba1b
30.2127	29.9269	29.7986	29.6845	28.5087	29.7779	29.8356	29.5739	29.6726	30.2482	29.7651	30.0453	29.488	29.5287	29.6064	29.6969	29.5032	29.5069	29.6654	29.7349	29.9541	29.6799	29.8129	29.6802	27.7589	29.448	29.1856	29.5926	28.9674	29.5112	29.7542	29.6525	29.1634	+	11	11	5	64.6	64.6	21.4	21.45	0	176.01	165110000000	1326	0.0226422	Q6RUV5;A0A0G2K0X4;Q5U1Y2;A0A0U1RS21	Q6RUV5;A0A0G2K0X4;Q5U1Y2	Ras-related C3 botulinum toxin substrate 1	Rac1;Rac2
28.9551	29.9735	29.9399	29.5609	29.4799	29.7106	29.7729	30.075	29.866	29.9877	30.0961	30.2507	29.1608	29.7623	29.6757	30.0162	29.5203	29.8139	29.7183	30.2737	29.5382	29.6075	29.7907	29.5065	28.0392	29.6894	29.4244	29.3607	28.919	28.9383	29.8057	29.7161	29.1254	+	6	6	3	64	64	38.2	10.35	0	264.97	180940000000	1643	0.00258155	Q78P75	Q78P75	Dynein light chain 2, cytoplasmic	Dynll2
26.8425	27.6417	27.3212	27.7381	26.985	27.6585	27.604	27.5305	27.3885	27.5022	27.4822	27.5526	27.4211	27.6223	27.5475	27.3493	27.3797	27.4157	27.0953	27.9362	27.6468	27.5642	27.4118	25.0386	26.2755	27.0514	27.2507	27.4125	27.19	27.186	27.4373	27.49	26.7721	+	14	14	14	26.9	26.9	26.9	93.846	0	94.787	33360000000	360	0.00597467	Q7TQ90;P12711;G3V7J9;P41682	Q7TQ90;P12711	S-(hydroxymethyl)glutathione dehydrogenase;Alcohol dehydrogenase class-3	Adh4;Adh5
27.7192	28.3127	28.2946	28.2949	28.1802	28.3407	28.3717	28.3885	28.3214	28.4692	28.2636	28.4182	27.91	28.4657	28.1455	28.2759	28.0248	28.4204	27.9714	28.4558	28.6279	28.3827	28.1304	27.0114	26.8394	28.1113	28.1929	28.3429	28.0801	27.9189	28.2812	28.2555	27.7853	+	14	14	14	51.1	51.1	51.1	34.41	0	161.73	61256000000	553	0.0104975	Q8VI04	Q8VI04	Isoaspartyl peptidase/L-asparaginase;Isoaspartyl peptidase/L-asparaginase alpha chain;Isoaspartyl peptidase/L-asparaginase beta chain	Asrgl1
28.6459	28.3025	28.4812	28.3694	27.7895	28.4871	28.5138	28.4993	28.4294	28.8073	28.4764	28.4429	28.7242	28.1783	28.4734	28.6323	28.4813	28.4212	28.5807	28.8713	28.9492	28.6444	28.4311	28.6158	28.9575	28.7015	28.9712	28.9265	28.2031	29.6246	28.4371	28.5807	28.8572	+	19	19	18	52.7	52.7	51.2	51.065	0	297.25	79302000000	1150	0.0177423	Q91ZN1	Q91ZN1	Coronin-1A	Coro1a
[truncated: 2 more columns]

## Sheet: GO_BP Term
Analysis Type:	PANTHER Overrepresentation Test (Released 20210224)
Annotation Version and Release Date:	GO Ontology database DOI: 10.5281/zenodo.5080993 Released 2021-07-02
Analyzed List:	CTR vs. WD vs. WD/EX (Rattus norvegicus)
Reference List:	Rattus norvegicus (all genes in database)
Test Type:	FISHER
Correction:	FDR
GO biological process complete	Rattus norvegicus - REFLIST (21586)	CTR vs. WD vs. WD/EX (80)	CTR vs. WD vs. WD/EX (expected)	CTR vs. WD vs. WD/EX (over/under)	CTR vs. WD vs. WD/EX (fold Enrichment)	CTR vs. WD vs. WD/EX (raw P-value)	CTR vs. WD vs. WD/EX (FDR)
protein localization to juxtaparanode region of axon (GO:0071205)	4	3	0.01	+	> 100	1.68e-06	0.00178
protein localization to axon (GO:0099612)	10	3	0.04	+	80.95	1.35e-05	0.00615
branched-chain amino acid catabolic process (GO:0009083)	13	3	0.05	+	62.27	2.62e-05	0.00996
neuronal ion channel clustering (GO:0045161)	14	3	0.05	+	57.82	3.18e-05	0.0118
melanosome transport (GO:0032402)	16	3	0.06	+	50.59	4.5e-05	0.0147
branched-chain amino acid metabolic process (GO:0009081)	16	3	0.06	+	50.59	4.5e-05	0.0144
pigment granule transport (GO:0051904)	17	3	0.06	+	47.62	5.28e-05	0.0165
establishment of melanosome localization (GO:0032401)	17	3	0.06	+	47.62	5.28e-05	0.0162
establishment of pigment granule localization (GO:0051905)	18	3	0.07	+	44.97	6.15e-05	0.0178
melanosome localization (GO:0032400)	20	3	0.07	+	40.47	8.14e-05	0.0224
pigment granule localization (GO:0051875)	21	3	0.08	+	38.55	9.28e-05	0.0247
myelin assembly (GO:0032288)	25	3	0.09	+	32.38	0.000149	0.0359
fatty acid beta-oxidation (GO:0006635)	57	5	0.21	+	23.67	3.32e-06	0.00252
fatty acid oxidation (GO:0019395)	81	6	0.3	+	19.99	8.34e-07	0.00102
lipid oxidation (GO:0034440)	86	6	0.32	+	18.82	1.16e-06	0.00132
fatty acid catabolic process (GO:0009062)	84	5	0.31	+	16.06	1.97e-05	0.00849
cellular amino acid catabolic process (GO:0009063)	101	6	0.37	+	16.03	2.81e-06	0.00236
monocarboxylic acid catabolic process (GO:0072329)	103	6	0.38	+	15.72	3.13e-06	0.0025
oligodendrocyte differentiation (GO:0048709)	97	5	0.36	+	13.91	3.81e-05	0.0126
cellular component assembly involved in morphogenesis (GO:0010927)	108	5	0.4	+	12.49	6.22e-05	0.0177
carboxylic acid catabolic process (GO:0046395)	206	9	0.76	+	11.79	9.95e-08	0.000264
organic acid catabolic process (GO:0016054)	208	9	0.77	+	11.68	1.08e-07	0.000245
myelination (GO:0042552)	122	5	0.45	+	11.06	0.000108	0.0283
ensheathment of neurons (GO:0007272)	124	5	0.46	+	10.88	0.000116	0.0295
axon ensheathment (GO:0008366)	124	5	0.46	+	10.88	0.000116	0.029
cellular response to carbohydrate stimulus (GO:0071322)	132	5	0.49	+	10.22	0.000154	0.0362
purine ribonucleotide biosynthetic process (GO:0009152)	136	5	0.5	+	9.92	0.000177	0.0402
small molecule catabolic process (GO:0044282)	323	11	1.2	+	9.19	4.03e-08	0.000128
lipid modification (GO:0030258)	177	6	0.66	+	9.15	5.99e-05	0.018
cellular lipid catabolic process (GO:0044242)	187	6	0.69	+	8.66	8.04e-05	0.0225
regulation of protein polymerization (GO:0032271)	239	7	0.89	+	7.9	3.51e-05	0.0127
synapse organization (GO:0050808)	319	9	1.18	+	7.61	3.38e-06	0.00245
cellular amino acid metabolic process (GO:0006520)	261	7	0.97	+	7.24	6.03e-05	0.0178
glial cell differentiation (GO:0010001)	224	6	0.83	+	7.23	0.000209	0.0451
lipid catabolic process (GO:0016042)	277	7	1.03	+	6.82	8.67e-05	0.0234
regulation of cell morphogenesis (GO:0022604)	330	8	1.22	+	6.54	3.53e-05	0.0125
cell junction organization (GO:0034330)	526	11	1.95	+	5.64	4.37e-06	0.00268
regulation of cellular component size (GO:0032535)	428	8	1.59	+	5.04	0.000206	0.045
modulation of chemical synaptic transmission (GO:0050804)	545	10	2.02	+	4.95	3.7e-05	0.0128
regulation of trans-synaptic signaling (GO:0099177)	546	10	2.02	+	4.94	3.75e-05	0.0127
cellular component morphogenesis (GO:0032989)	626	11	2.32	+	4.74	2.16e-05	0.00909
monocarboxylic acid metabolic process (GO:0032787)	524	9	1.94	+	4.63	0.000152	0.0361
organic acid metabolic process (GO:0006082)	860	14	3.19	+	4.39	3.45e-06	0.00229
carboxylic acid metabolic process (GO:0019752)	819	13	3.04	+	4.28	1.05e-05	0.00523
oxoacid metabolic process (GO:0043436)	832	13	3.08	+	4.22	1.24e-05	0.00598
cytoskeleton organization (GO:0007010)	1130	16	4.19	+	3.82	3.71e-06	0.00236
cellular protein localization (GO:0034613)	1416	20	5.25	+	3.81	1.79e-07	0.000356
cellular macromolecule localization (GO:0070727)	1426	20	5.28	+	3.78	2e-07	0.000354
intracellular transport (GO:0046907)	1215	17	4.5	+	3.78	2.04e-06	0.00181
cellular localization (GO:0051641)	2283	31	8.46	+	3.66	4.71e-11	7.52e-07
central nervous system development (GO:0007417)	1191	16	4.41	+	3.62	7.16e-06	0.00394
establishment of localization in cell (GO:0051649)	1588	21	5.89	+	3.57	2.43e-07	0.000352
small molecule metabolic process (GO:0044281)	1513	20	5.61	+	3.57	5.08e-07	0.000675
cellular homeostasis (GO:0019725)	917	12	3.4	+	3.53	0.000148	0.0362
brain development (GO:0007420)	938	12	3.48	+	3.45	0.000182	0.0402
nervous system development (GO:0007399)	2357	26	8.74	+	2.98	2.09e-07	0.000333
protein localization (GO:0008104)	1872	20	6.94	+	2.88	1.27e-05	0.00597
cellular component assembly (GO:0022607)	2202	23	8.16	+	2.82	3.38e-06	0.00235
organic substance catabolic process (GO:1901575)	1553	16	5.76	+	2.78	0.00017	0.0393
neurogenesis (GO:0022008)	1561	16	5.79	+	2.77	0.00018	0.0405
macromolecule localization (GO:0033036)	2250	23	8.34	+	2.76	4.85e-06	0.00287
cellular component biogenesis (GO:0044085)	2458	25	9.11	+	2.74	1.76e-06	0.00175
organelle organization (GO:0006996)	3303	33	12.24	+	2.7	2.33e-08	9.29e-05
regulation of cellular component organization (GO:0051128)	2494	23	9.24	+	2.49	2.6e-05	0.0101
organic cyclic compound metabolic process (GO:1901360)	2694	23	9.98	+	2.3	0.000108	0.0279
transport (GO:0006810)	3608	30	13.37	+	2.24	7.58e-06	0.00403
cellular component organization or biogenesis (GO:0071840)	5462	45	20.24	+	2.22	6.04e-09	4.81e-05
establishment of localization (GO:0051234)	3774	31	13.99	+	2.22	9.38e-06	0.00483
cellular component organization (GO:0016043)	5243	43	19.43	+	2.21	2.08e-08	0.000111
regulation of biological quality (GO:0065008)	3933	31	14.58	+	2.13	1.58e-05	0.007
localization (GO:0051179)	5019	37	18.6	+	1.99	7.1e-06	0.00405
cellular process (GO:0009987)	15554	75	57.64	+	1.3	2e-06	0.00188
biological_process (GO:0008150)	18085	79	67.02	+	1.18	2.22e-05	0.00886
Unclassified (UNCLASSIFIED)	3501	1	12.98	-	0.08	2.22e-05	0.00909
